# Supplementary material for: Bacillus velezensis LW-66: A Broad-Spectrum Biocontrol Agent Against Apple Tree Canker and Other Plant Fungal Diseases
Source: Microorganisms. 2026 Apr 16;14(4):889. doi: 10.3390/microorganisms14040889 (PMC13119044; doi:10.3390/microorganisms14040889)
Supplement: Supplementary file 1 [file microorganisms-14-00889-s001.zip]

Archive with 1 entries (1 files):
- microorganisms-4235794-New Supplementary.pdf
